# Supplementary material for: Biological Properties of Boletus edulis Extract on Caco-2 Cells: Antioxidant, Anticancer, and Anti-Inflammatory Effects
Source: Antioxidants (Basel). 2024 Jul 27;13(8):908. doi: 10.3390/antiox13080908 (PMC11352050; doi:10.3390/antiox13080908)
Supplement: Supplementary file 1 [file antioxidants-13-00908-s001.zip]

Archive with 1 entries (1 files):
- antioxidants-3079060-supplementary.pdf
